# Supplementary material for: Nanopore basecalling from a perspective of instance segmentation
Source: BMC Bioinformatics. 2020 Apr 23;21(Suppl 3):136. doi: 10.1186/s12859-020-3459-0 (PMC7178565; doi:10.1186/s12859-020-3459-0)
Supplement: Supplementary file 2 — Additional file 2 The polished assembly results of each round in the 10-round polishing process. [file 12859_2020_3459_MOESM2_ESM.xlsx]

## Sheet: Urnano
	Ecoli			Phage			Human
Racon_round	AI	RL		AI	RL		AI	RL
1	97.4863	100.232		99.1634	99.9868		90.6614	102.404
2	97.5272	99.939		99.6111	99.8569		91.5825	102.098
3	97.3044	99.6613		99.6807	99.9035		91.458	101.711
4	97.2523	99.5466		99.6906	99.9302		91.3872	101.385
5	97.7951	100.148		99.7405	99.8935		90.7468	101.146
6	97.5343	99.9111		99.6872	99.9601		90.9051	101.496
7	97.389	99.7388		99.6941	99.9201		92.1649	101.89
8	97.7976	100.133		99.7471	99.9534		91.9513	102
9	97.5466	99.8869		99.7705	99.8901		91.8213	102.003
10	97.3615	99.6715		99.7404	99.9168		89.4974	99.3987
AVG	97.4994	99.8868		99.6525	99.9211		91.2176	101.553

## Sheet: Chiron
	Ecoli			Phage			Human
Racon_round	AI	RL		AI	RL		AI	RL
1	96.9102	99.0122		92.0894	99.1466		91.4496	100.017
2	97.1778	99.0377		91.6371	99.6258		92.0315	99.8565
3	97.2089	99.0691		91.1786	99.7695		91.9993	99.9232
4	97.2317	99.077		91.0548	99.8392		92.1713	99.9252
5	97.2424	99.0553		90.8512	99.972		92.0458	99.9333
6	97.2205	99.0753		90.6381	99.9405		92.1902	99.8696
7	97.2676	99.0574		90.5263	99.9446		92.1614	99.9833
8	97.2199	99.0887		90.5071	99.9497		92.1027	99.9278
9	97.2679	99.0686		90.1682	100.106		92.1299	99.9103
10	97.2477	99.0474		90.2503	100.058		92.0919	99.977
AVG	97.1995	99.0589		90.8901	99.8352		92.0374	99.9323

## Sheet: Guppy_taiyaki
	Ecoli			Phage			Human
Racon_round	AI	RL		AI	RL		AI	RL
1	98.0693	99.3153		98.8607	99.2384		92.7472	99.5675
2	98.2663	99.3532		99.184	99.2508		93.1846	99.5682
3	98.2873	99.3582		99.2381	99.3223		92.9905	99.4022
4	98.2836	99.3608		99.2084	99.3321		93.0058	99.3467
5	98.2983	99.3694		99.201	99.3273		93.4986	99.8354
6	98.2934	99.3706		99.2157	99.3568		93.5985	99.937
7	98.297	99.3743		99.2207	99.3617		93.6178	100.083
8	98.3018	99.3779		99.2281	99.3519		93.6212	99.9769
9	98.3299	99.3804		99.1663	99.3544		93.3968	99.7938
10	98.293	99.3841		99.2108	99.3273		93.1518	99.5766
AVG	98.272	99.3644		99.1734	99.3223		93.2813	99.7087
